# Supplementary material for: A randomized trial evaluating virus-specific effects of a combination probiotic in children with acute gastroenteritis
Source: Nat Commun. 2020 May 21;11:2533. doi: 10.1038/s41467-020-16308-3 (PMC7242434; doi:10.1038/s41467-020-16308-3)
Supplement: Supplementary file 4 — Source Data [file 41467_2020_16308_MOESM4_ESM.xlsx]

## Sheet: Figure2
neg_probiotics	neg_placebo	virus_only_probiotics	virus_only_placebo	bact_only_probiotics	bact_only_placebo	vbco_probiotics	vbco_placebo	oth_probiotics	oth_placebo			neg_probiotics	MVS score of participants who were in probiotics treatment group and were tested negative						vbco_placebo	oth_probiotics	oth_placebo
0	0	0	0	0	0	0	0	0	3			neg_placebo	MVS score of participants who were in placebo treatment group and were tested negative
0	0	0	0	2	2	0	2	4	3			virus_only_probiotics	MVS score of participants who were in probiotics treatment group and were tested positive for virus only
0	0	0	0	4	2	0	3	4	6			virus_only_placebo	MVS score of participants who were in placebo treatment group and were tested positive for virus only
0	0	0	0	6	3	5	8	7				bact_only_probiotics	MVS score of participants who were in placebo treatment group and were tested positive for bacteria only
0	0	0	0	6	3	5	9	11				bact_only_placebo	MVS score of participants who were in probiotics treatment group and were tested positive for bacteria only
0	0	0	0	6	4	6	16	14				vbco_probiotics	MVS score of participants who were in placebo treatment group and were tested positive for virus and bacteria co-detection
0	0	0	0	6	4	6		15				vbco_placebo	MVS score of participants who were in probiotics treatment group and were tested positive for virus and bacteria co-detection
0	0	0	0	7	4	7						oth_probiotics	MVS score of participants who were in probiotics treatment group and were tested positive for 'other' pathogen group
0	0	0	0	7	5	8						oth_placebo	MVS score of participants who were in placebo treatment group and were tested positive for 'other' pathogen group
0	0	0	0	12	5	8
0	0	0	0	13	5	8
0	0	0	0	14	7	10
0	0	0	0	14	7	11
0	0	0	0	15	8
0	0	0	0	16	8
0	0	0	0	16	8
0	0	0	0	17	11
0	0	0	0		13
0	0	0	0		13
1	0	0	0		14
1	0	0	0
1	0	0	0
2	0	0	0
2	0	0	0
2	0	0	0
2	0	0	0
2	0	0	0
2	1	0	0
2	1	0	0
2	2	0	0
2	2	0	0
2	2	0	0
2	2	1	0
2	2	2	2
2	2	2	2
2	2	2	2
2	2	2	2
2	2	2	2
3	2	2	2
3	2	2	2
3	2	2	2
3	2	2	2
3	2	2	2
3	2	2	2
3	2	2	2
3	3	2	2
3	3	2	2
3	3	2	2
3	3	2	3
3	3	2	3
3	3	2	3
3	3	2	3
3	3	3	3
3	3	3	3
3	3	3	3
3	3	3	3
3	3	3	3
3	3	3	3
3	3	3	3
3	3	3	3
3	3	3	3
3	3	3	3
3	3	3	3
3	3	3	3
3	4	3	3
3	4	3	3
4	4	3	3
4	4	3	3
4	4	3	4
4	4	3	4
4	4	3	4
4	4	3	4
4	4	3	4
5	4	3	4
5	4	3	4
5	4	3	4
5	4	3	4
5	4	3	4
5	5	4	4
5	5	4	4
5	5	4	4
5	5	4	4
5	5	4	4
5	5	4	4
5	5	4	4
5	5	4	4
5	5	4	4
5	5	4	4
5	5	4	5
6	5	4	5
6	5	4	5
6	5	4	5
6	5	4	5
6	5	4	5
6	5	4	5
6	6	4	5
6	6	4	5
7	6	4	5
7	6	5	5
7	6	5	5
7	6	5	5
7	6	5	5
7	6	5	5
7	7	5	5
7	7	5	5
7	7	5	5
7	7	5	5
8	7	5	5
8	7	5	5
8	7	5	6
8	7	5	6
9	7	5	6
9	7	5	6
9	8	5	6
9	8	5	6
9	8	5	6
9	8	5	6
9	8	6	6
9	8	6	6
10	8	6	6
10	8	6	6
10	9	6	6
10	9	6	6
10	9	6	6
10	9	6	6
11	9	6	6
11	9	6	6
11	9	7	6
12	9	7	6
12	9	7	6
13	9	7	6
13	10	7	6
13	10	7	7
14	10	7	7
14	10	7	7
14	10	7	7
16	10	7	7
17	10	7	7
19	11	7	7
	11	7	7
	11	7	7
	11	7	7
	11	7	7
	12	7	7
	12	7	7
	12	7	7
	12	8	7
	12	8	7
	12	8	7
	12	8	7
	13	8	8
	13	8	8
	14	8	8
	14	8	8
	15	8	8
	16	8	8
	16	8	8
	16	8	8
	16	8	8
	17	8	8
		8	8
		8	8
		8	8
		8	8
		8	9
		8	9
		8	9
		8	9
		9	9
		9	9
		9	9
		9	9
		9	9
		9	9
		9	9
		9	10
		9	10
		9	10
		9	10
		9	10
		10	10
		10	10
		10	10
		10	10
		10	10
		10	11
		10	11
		10	11
		10	11
		10	11
		10	11
		10	11
		10	12
		11	12
		11	12
		11	13
		11	13
		12	13
		12	13
		12	13
		13	13
		13	13
		13	14
		13	14
		13	14
		13	14
		13	14
		14	15
		14	15
		14	15
		14	15
		14	15
		14	16
		14	16
		14	16
		14	17
		15	17
		15	18
		15	19
		15
		15
		15
		16
		16
		16
		16
		17
		17
		18
		18
		19
		20

## Sheet: Figure3a
enrid	randomization	time	log10adv			randomization: 0=placebo; 1=probiotics
CHE-E-164	0	0	0			time: three time points of measurement d0,d5,d28
CHE-E-164	0	5	0			log10adv: adenovirus log10 copies/g stool
CHE-E-177	0	0	0			enrid: study ID
CHE-E-177	0	5	0
CHE-E-210	0	28	0
CHE-E-226	0	28	0
CHE-E-257	0	28	0
HSC-E-102	0	28	0
STJ-E-147	0	28	0
STJ-E-162	0	28	0
STJ-E-170	0	28	0
HSC-E-102	0	5	5.41061
LCH-E-059	0	28	5.69897
ACH-E-138	0	28	6.06446
STJ-E-147	0	5	6.30235
STJ-E-162	0	5	6.96567
LCH-E-047	0	5	7.73239
STJ-E-170	0	5	8.33526
STJ-E-109	0	5	8.50024
CHE-E-226	0	5	8.62325
CHE-E-142	0	5	8.81425
CHE-E-210	0	5	9.43965
STJ-E-170	0	0	9.51799
LCH-E-030	0	5	9.87622
CHE-E-128	0	5	9.88762
LCH-E-059	0	5	9.99123
LCH-E-011	0	5	10.3788
ACH-E-146	0	5	10.3923
ACH-E-138	0	5	11.1206
STJ-E-109	0	0	11.1399
CHE-E-226	0	0	11.2095
CHE-E-143	0	0	11.2562
ACH-E-146	0	0	11.3677
CHE-E-143	0	5	11.4326
STJ-E-147	0	0	11.5812
STJ-E-162	0	0	11.6884
HSC-E-082	0	5	11.9823
HSC-E-102	0	0	12.1559
LCH-E-030	0	0	12.2896
ACH-E-138	0	0	12.3526
CHE-E-128	0	0	12.3572
HSC-E-082	0	0	12.5381
CHE-E-210	0	0	13.0538
LCH-E-047	0	0	13.1072
CHE-E-142	0	0	13.2465
LCH-E-011	0	0	13.2475
LCH-E-059	0	0	13.3002
ACH-E-002	1	28	0
ACH-E-011	1	28	0
ACH-E-029	1	28	0
ACH-E-185	1	28	0
CHE-E-212	1	28	0
HSC-E-087	1	28	0
HSC-E-112	1	28	0
HSC-E-131	1	28	0
STJ-E-103	1	5	0
STJ-E-173	1	28	0
STJ-E-180	1	28	0
STJ-E-182	1	28	0
ACH-E-165	1	28	0
STJ-E-156	1	28	0
LCH-E-061	1	0	4.33526
HSC-E-112	1	5	4.37144
STJ-E-182	1	5	4.94743
LCH-E-061	1	5	5.18412
HSC-E-112	1	0	5.32617
STJ-E-103	1	0	5.598
ACH-E-029	1	0	5.60526
CHE-E-212	1	5	5.61384
ACH-E-165	1	5	5.64538
CHE-E-166	1	5	6.05406
ACH-E-029	1	5	6.05704
STJ-E-182	1	0	6.18275
ACH-E-004	1	5	6.67761
CHE-E-189	1	5	7.12057
HSC-E-131	1	5	7.55534
CHE-E-161	1	5	7.63548
HSC-E-087	1	5	7.90091
ACH-E-011	1	5	7.95999
CHE-E-224	1	28	8.14613
ACH-E-002	1	5	8.15351
STJ-E-156	1	5	8.25816
CHE-E-182	1	5	8.82995
ACH-E-185	1	5	8.85733
ACH-E-186	1	5	9.10992
STJ-E-180	1	5	10.5446
ACH-E-002	1	0	11.0069
STJ-E-107	1	5	11.0554
STJ-E-173	1	5	11.0704
ACH-E-185	1	0	11.2274
ACH-E-004	1	0	11.2686
STJ-E-107	1	0	11.3045
STJ-E-156	1	0	11.518
CHE-E-147	1	5	11.5376
CHE-E-212	1	0	11.5606
STJ-E-180	1	0	11.7574
CHE-E-224	1	5	11.8325
CHE-E-169	1	5	11.8669
ACH-E-011	1	0	11.9284
CHE-E-166	1	0	12.0777
CHE-E-169	1	0	12.3189
STJ-E-173	1	0	12.518
HSC-E-087	1	0	12.5549
HSC-E-131	1	0	12.6812
CHE-E-161	1	0	12.6955
ACH-E-165	1	0	12.7292
CHE-E-189	1	0	12.7868
CHE-E-182	1	0	12.8831
CHE-E-224	1	0	13.1655
ACH-E-186	1	0	13.2009
CHE-E-147	1	0	13.2095

## Sheet: Figure3b
enrid	randomization	time	log10nov			randomization: 0=placebo; 1=probiotics
ACH-E-057	0	5	0			time: three time points of measurement d0,d5,d28
ACH-E-101	0	28	0			log10nov: norovirus log10 copies/g stool
ACH-E-121	0	28	0			enrid: study ID
ACH-E-137	0	5	0
ACH-E-137	0	28	0
HSC-E-055	0	28	0
LCH-E-006	0	0	0
LCH-E-006	0	5	0
LCH-E-040	0	28	0
LCH-E-045	0	28	0
LCH-E-067	0	28	0
STJ-E-164	0	28	0
CHE-E-263	0	28	3
HSC-E-114	0	28	3.06446
CHE-E-218	0	28	4.2222
CHE-E-237	0	28	4.31471
CHE-E-242	0	28	5.11461
ACH-E-020	0	28	5.15045
ACH-E-057	0	0	5.50265
HSC-E-125	0	28	5.68026
CHE-E-222	0	28	5.91832
STJ-E-169	0	28	5.94379
CHE-E-241	0	28	5.97626
LCH-E-064	0	28	6.21788
LCH-E-067	0	0	6.24761
ACH-E-101	0	5	6.29695
ACH-E-048	0	28	6.42093
CHE-E-249	0	28	6.60089
ACH-E-101	0	0	6.61066
CHE-E-254	0	28	6.88986
CHE-E-240	0	28	6.93044
ACH-E-121	0	5	7.00346
ACH-E-168	0	28	7.09342
STJ-E-134	0	5	7.10857
HSC-E-097	0	28	7.32469
ACH-E-192	0	28	7.38525
HSC-E-127	0	28	7.42684
CHE-E-231	0	28	7.6149
STJ-E-164	0	5	7.63548
STJ-E-113	0	5	7.89873
STJ-E-134	0	0	8.07041
ACH-E-033	0	5	8.23855
LCH-E-067	0	5	8.24055
HSC-E-055	0	0	8.25237
CHE-E-167	0	5	8.49969
ACH-E-121	0	0	8.57978
HSC-E-056	0	5	8.62737
STJ-E-164	0	0	8.63949
HSC-E-117	0	5	8.66276
LCH-E-040	0	5	8.68842
CHE-E-241	0	5	8.69197
HSC-E-056	0	0	9.25334
ACH-E-192	0	0	9.37144
STJ-E-135	0	5	9.38596
HSC-E-117	0	0	9.42813
ACH-E-113	0	5	9.4748
ACH-E-048	0	5	9.51268
LCH-E-064	0	0	9.55919
HSC-E-114	0	5	9.57194
CHE-E-254	0	5	9.57565
LCH-E-040	0	0	9.57978
STJ-E-114	0	5	9.60638
STJ-E-101	0	5	9.67394
CHE-E-242	0	5	9.69197
STJ-E-099	0	5	9.75435
CHE-E-240	0	5	9.76938
CHE-E-231	0	5	9.82217
CHE-E-218	0	5	9.83759
STJ-E-131	0	0	9.84757
STJ-E-169	0	5	9.85003
CHE-E-241	0	0	9.87852
ACH-E-094	0	0	9.91381
STJ-E-114	0	0	9.92012
ACH-E-033	0	0	9.93651
CHE-E-263	0	0	9.94841
ACH-E-105	0	5	9.95036
STJ-E-113	0	0	9.97313
ACH-E-048	0	0	9.97864
STJ-E-099	0	0	9.98767
LCH-E-004	0	5	10.0137
STJ-E-169	0	0	10.0302
CHE-E-242	0	0	10.0934
STJ-E-120	0	5	10.0962
ACH-E-192	0	5	10.1017
HSC-E-114	0	0	10.1153
LCH-E-004	0	0	10.131
HSC-E-127	0	5	10.1584
CHE-E-263	0	5	10.1608
CHE-E-167	0	0	10.1632
CHE-E-254	0	0	10.1655
STJ-E-135	0	0	10.1655
ACH-E-094	0	5	10.1679
ACH-E-168	0	5	10.1749
STJ-E-120	0	0	10.1909
LCH-E-064	0	5	10.2159
STJ-E-131	0	5	10.2274
ACH-E-105	0	0	10.2533
ACH-E-137	0	0	10.2905
HSC-E-055	0	5	10.3197
CHE-E-222	0	5	10.3206
CHE-E-249	0	5	10.3424
STJ-E-124	0	5	10.344
CHE-E-237	0	5	10.4062
CHE-E-231	0	0	10.4834
ACH-E-020	0	5	10.5691
ACH-E-168	0	0	10.6232
ACH-E-113	0	0	10.6395
STJ-E-124	0	0	10.6955
CHE-E-249	0	0	10.7059
STJ-E-101	0	0	10.7226
CHE-E-222	0	0	10.7482
CHE-E-237	0	0	10.7924
CHE-E-240	0	0	10.8222
HSC-E-127	0	0	10.8401
HSC-E-097	0	5	11.1596
CHE-E-218	0	0	11.4021
ACH-E-093	1	5	0
ACH-E-179	1	28	0
ACH-E-180	1	28	0
CHE-E-220	1	28	0
HSC-E-121	1	28	0
STJ-E-152	1	28	0
STJ-E-158	1	28	0
STJ-E-168	1	28	0
CHE-E-245	1	28	2.92428
STJ-E-163	1	28	3.36549
CHE-E-243	1	28	4.3296
HSC-E-120	1	28	4.58524
ACH-E-175	1	28	4.85003
CHE-E-220	1	5	5.34163
LCH-E-054	1	28	5.36021
CHE-E-246	1	28	5.40085
CHE-E-251	1	28	5.40824
HSC-E-113	1	28	5.49604
ACH-E-013	1	28	5.55678
LCH-E-055	1	28	5.66599
CHE-E-220	1	0	5.74504
STJ-E-153	1	28	5.8643
ACH-E-127	1	0	5.93671
CHE-E-202	1	28	6.08677
ACH-E-144	1	28	6.13652
ACH-E-093	1	0	6.48257
CHE-E-234	1	28	7.29842
ACH-E-127	1	5	7.30363
STJ-E-177	1	28	7.46776
STJ-E-168	1	5	7.62737
HSC-E-121	1	5	7.81954
STJ-E-163	1	5	8.0187
CHE-E-159	1	5	8.25334
STJ-E-152	1	5	8.4143
STJ-E-102	1	5	8.69897
ACH-E-179	1	5	8.80618
STJ-E-153	1	5	8.87852
ACH-E-179	1	0	8.96755
HSC-E-121	1	0	8.99123
LCH-E-061	1	5	9.07773
CHE-E-266	1	0	9.09342
STJ-E-177	1	5	9.14737
CHE-E-159	1	0	9.15473
STJ-E-152	1	0	9.2052
STJ-E-168	1	0	9.22943
CHE-E-266	1	5	9.2335
STJ-E-163	1	0	9.23452
CHE-E-251	1	5	9.34635
LCH-E-054	1	5	9.43775
STJ-E-103	1	0	9.45454
STJ-E-115	1	0	9.45454
ACH-E-175	1	0	9.48799
CHE-E-251	1	0	9.55242
CHE-E-246	1	5	9.5563
CHE-E-245	1	5	9.57887
HSC-E-120	1	0	9.58794
CHE-E-243	1	5	9.68485
HSC-E-113	1	0	9.68485
STJ-E-102	1	0	9.68485
ACH-E-180	1	0	9.7839
STJ-E-145	1	5	9.82995
CHE-E-193	1	0	9.83506
STJ-E-153	1	0	9.85003
CHE-E-234	1	0	9.87622
STJ-E-177	1	0	9.99826
ACH-E-144	1	0	10.0554
STJ-E-142	1	5	10.066
ACH-E-175	1	5	10.1232
STJ-E-115	1	5	10.1667
STJ-E-103	1	5	10.1679
HSC-E-113	1	5	10.1714
STJ-E-142	1	0	10.1772
LCH-E-055	1	5	10.1998
ACH-E-144	1	5	10.2212
CHE-E-202	1	5	10.2222
CHE-E-246	1	0	10.2243
ACH-E-013	1	5	10.2984
STJ-E-145	1	0	10.3105
CHE-E-193	1	5	10.3432
CHE-E-234	1	5	10.4314
HSC-E-120	1	5	10.4678
STJ-E-158	1	5	10.6021
ACH-E-180	1	5	10.6232
CHE-E-202	1	0	10.7093
LCH-E-061	1	0	10.8426
LCH-E-054	1	0	11.294

## Sheet: Figure3c
enrid	randomization	time	log10rota			randomization: 0=placebo; 1=probiotics
ACH-E-108	0	28	0			time: three time points of measurement d0,d5,d28
ACH-E-137	0	0	0			log10rota: rotavirus log10 copies/g stool
CHE-E-267	0	28	0			enrid: study ID
HSC-E-133	0	28	0
HSC-E-134	0	28	0
LCH-E-042	0	0	0
LCH-E-042	0	28	0
ACH-E-022	0	28	3.86451
ACH-E-101	0	28	4.11126
ACH-E-131	0	28	4.26102
CHE-E-267	0	5	4.59945
CHE-E-173	0	5	5.04782
HSC-E-134	0	5	5.05339
ACH-E-137	0	28	5.58315
LCH-E-009	0	0	6.21459
ACH-E-108	0	5	6.2928
LCH-E-009	0	5	6.41673
CHE-E-173	0	0	6.92634
STJ-E-178	0	5	6.97128
ACH-E-101	0	5	7.89653
STJ-E-136	0	5	7.98767
LCH-E-006	0	5	8.11661
ACH-E-074	0	5	8.21378
CHE-E-121	0	5	8.47885
LCH-E-016	0	0	8.50024
ACH-E-049	0	5	8.98767
HSC-E-133	0	5	9.26482
ACH-E-147	0	5	9.30963
ACH-E-022	0	5	9.55775
STJ-E-128	0	5	10.2658
LCH-E-011	0	0	10.3206
CHE-E-187	0	5	10.4365
ACH-E-081	0	5	11.3147
ACH-E-057	0	5	11.4123
STJ-E-178	0	0	11.4765
ACH-E-137	0	5	11.7868
HSC-E-133	0	0	11.8549
LCH-E-006	0	0	12.0052
LCH-E-042	0	5	12.1886
STJ-E-136	0	0	12.2514
ACH-E-081	0	0	12.3336
LCH-E-016	0	5	12.3456
ACH-E-108	0	0	12.4521
ACH-E-074	0	0	12.4648
ACH-E-022	0	0	12.5138
STJ-E-128	0	0	12.7259
CHE-E-121	0	0	12.7292
ACH-E-101	0	0	12.8876
ACH-E-049	0	0	12.9445
LCH-E-011	0	5	12.9504
ACH-E-057	0	0	13.0792
ACH-E-147	0	0	13.5315
CHE-E-187	0	0	13.8943
ACH-E-054	1	28	0
ACH-E-055	1	28	0
ACH-E-156	1	28	0
ACH-E-163	1	28	0
CHE-E-147	1	5	0
LCH-E-043	1	28	0
STJ-E-182	1	28	0
ACH-E-194	1	28	3.24551
ACH-E-140	1	28	3.4216
HSC-E-099	1	28	3.78675
ACH-E-154	1	28	3.85491
ACH-E-038	1	28	3.87157
ACH-E-029	1	28	4.43008
ACH-E-077	1	28	4.81531
ACH-E-117	1	28	5.45369
HSC-E-099	1	5	5.90763
ACH-E-038	1	5	6.09778
ACH-E-093	1	5	6.40012
CHE-E-147	1	0	6.6149
CHE-E-215	1	5	7.16077
CHE-E-195	1	0	7.25237
CHE-E-215	1	0	7.28691
LCH-E-002	1	5	7.56538
STJ-E-127	1	5	7.67394
ACH-E-054	1	5	7.84261
CHE-E-119	1	5	7.95617
ACH-E-140	1	5	8.00518
STJ-E-118	1	5	8.22634
ACH-E-154	1	5	8.26007
STJ-E-132	1	5	8.29137
STJ-E-138	1	5	8.48287
ACH-E-062	1	5	8.65128
ACH-E-194	1	5	9.10585
ACH-E-117	1	5	9.43965
ACH-E-163	1	5	9.72263
ACH-E-077	1	5	10.3888
STJ-E-137	1	5	10.4288
ACH-E-157	1	5	10.4545
ACH-E-024	1	5	10.7543
ACH-E-140	1	0	10.8808
LCH-E-015	1	5	10.9031
ACH-E-055	1	5	10.9138
ACH-E-154	1	0	10.9159
STJ-E-182	1	5	11.0821
LCH-E-015	1	0	11.1523
LCH-E-008	1	5	11.183
ACH-E-157	1	0	11.4817
ACH-E-024	1	0	11.8549
ACH-E-156	1	5	11.8785
CHE-E-119	1	0	11.9009
ACH-E-038	1	0	11.9425
ACH-E-156	1	0	12.0477
ACH-E-163	1	0	12.2212
STJ-E-182	1	0	12.2949
LCH-E-008	1	0	12.3369
ACH-E-055	1	0	12.3617
LCH-E-002	1	0	12.3831
STJ-E-127	1	0	12.4783
ACH-E-029	1	5	12.5132
STJ-E-118	1	0	12.6628
STJ-E-132	1	0	12.6702
ACH-E-093	1	0	12.6955
STJ-E-137	1	0	12.8116
ACH-E-029	1	0	12.9009
ACH-E-077	1	0	12.9345
ACH-E-054	1	0	12.9523
CHE-E-195	1	5	13.1017
STJ-E-138	1	0	13.2325
ACH-E-117	1	0	13.2543
ACH-E-194	1	0	13.3845
ACH-E-062	1	0	13.6274
